# Supplementary material for: Does My Neck Make Me Clumsy? A Systematic Review of Clinical and Neurophysiological Studies in Humans
Source: Front Pain Res (Lausanne). 2021 Oct 11;2:756771. doi: 10.3389/fpain.2021.756771 (PMC8915649; doi:10.3389/fpain.2021.756771)
Supplement: Supplementary file 1 [file Data_Sheet_1.zip]

Archive with 2 entries (2 files):
- 756771_Polus_Supplement_A.doc
- 756771_Polus_Supplement_B.docx
